# Supplementary material for: The Association between Food Insecurity and Insomnia Symptoms among Young Adults in Puerto Rico and the Mediating Role of Psychological Distress Symptoms
Source: Int J Environ Res Public Health. 2024 Sep 28;21(10):1296. doi: 10.3390/ijerph21101296 (PMC11507534; doi:10.3390/ijerph21101296)
Supplement: Supplementary file 1 [file ijerph-21-01296-s001.zip]

Archive with 1 entries (1 files):
- ijerph-3140352-supplementary.pdf
